# Supplementary material for: Implementing collaborative practices in healthcare settings using champions: a scoping review
Source: Implement Sci. 2025 Nov 4;20:48. doi: 10.1186/s13012-025-01463-2 (PMC12584293; doi:10.1186/s13012-025-01463-2)
Supplement: Supplementary file 3 — Supplementary Material 3. Appendix C Data Extraction [file 13012_2025_1463_MOESM3_ESM.xlsx]

## Sheet: References
References
Ref_Nr	Reference
1	Abou Malham S, Breton M, Touati N, Maillet L, Duhoux A, Gaboury I. Changing nursing practice within primary health care innovations: the case of advanced access model. BMC nursing. Dec 2 2020;19(1):115. doi:10.1186/s12912-020-00504-z
2	Adler-Milstein JR, Krueger GN, Rosenthal SW, Rogers SE, Lyles CR. Health system approaches and experiences implementing the 4Ms: Insights from 3 early adopter health systems. Article. Journal of the American Geriatrics Society. 2023;71(8):2627-2639. doi:10.1111/jgs.18417
3	Antinaho T, Kivinen T, Turunen H, Partanen P. Increasing value-adding patient care by applying a modified TCAB program. Leadership in health services (Bradford, England). Oct 2 2017;30(4):411-427. doi:10.1108/LHS-11-2016-0061
4	Barnett J, Vasileiou K, Djemil F, Brooks L, Young T. Understanding innovators' experiences of barriers and facilitators in implementation and diffusion of healthcare service innovations: a qualitative study. BMC Health Serv Res. Dec 16 2011;11:342. doi:10.1186/1472-6963-11-342
5	Basinska K, Wellens NIH, Simon M, Zeller A, Kressig RW, Zuniga F. Registered nurses in expanded roles improve care in nursing homes: Swiss perspective based on the modified Delphi method. J Adv Nurs. Feb 2021;77(2):742-754. doi:10.1111/jan.14644
6	Benn J, Burnett S, Parand A, Pinto A, Vincent C. Factors predicting change in hospital safety climate and capability in a multi-site patient safety collaborative: a longitudinal survey study. BMJ Qual Saf. Jul 2012;21(7):559-68. doi:10.1136/bmjqs-2011-000286
7	Berger ER, Kreutzer L, Halverson A, et al. Evaluation of Changes in Quality Improvement Knowledge Following a Formal Educational Curriculum Within a Statewide Learning Collaborative. Article. J Surg Educ. Nov-Dec 2020;77(6):1534-1541. doi:10.1016/j.jsurg.2020.04.018
8	Bird M, McGillion M, Chambers EM, et al. A generative co-design framework for healthcare innovation: development and application of an end-user engagement framework. Research involvement and engagement. Mar 1 2021;7(1):12. doi:10.1186/s40900-021-00252-7
9	Bonawitz K, Wetmore M, Heisler M, et al. Champions in context: which attributes matter for change efforts in healthcare? Implement Sci. Aug 6 2020;15(1):62. doi:10.1186/s13012-020-01024-9
10	Borlaug G, Edmiston CE, Jr. Implementation of a Wisconsin Division of Public Health Surgical Site Infection Prevention Champion Initiative. Article. AORN J. May 2018;107(5):570-578. doi:10.1002/aorn.12123
11	Cherney RL, Pandian V, Ninan A, et al. The Trach Trail: A Systems-Based Pathway to Improve Quality of Tracheostomy Care and Interdisciplinary Collaboration. Article. Otolaryngol Head Neck Surg. Aug 2020;163(2):232-243. doi:10.1177/0194599820917427
12	Damschroder LJ, Banaszak-Holl J, Kowalski CP, Forman J, Saint S, Krein SL. The role of the champion in infection prevention: results from a multisite qualitative study. Article. Quality & safety in health care. Dec 2009;18(6):434-40. doi:10.1136/qshc.2009.034199
13	Doherty DP, Wood LJ, Durkin GJ. Strengthening Healthy Work Environment Outcomes Via Interprofessional Direct Care Champion Roles. Article. J Nurs Adm. Nov 1 2021;51(11):561-567. doi:10.1097/NNA.0000000000001064
14	Engel M, van Zuylen L, van der Ark A, van der Heide A. Palliative care nurse champions' views on their role and impact: a qualitative interview study among hospital and home care nurses. Article. BMC Palliat Care. Feb 18 2021;20(1):34. doi:10.1186/s12904-021-00726-1
15	Feldman SS, Schooley BL, Bhavsar GP. Health information exchange implementation: lessons learned and critical success factors from a case study. JMIR Med Inform. Aug 15 2014;2(2):e19. doi:10.2196/medinform.3455
16	Flanagan ME, Plue L, Miller KK, et al. A qualitative study of clinical champions in context: Clinical champions across three levels of acute care. Article. SAGE Open Med. 2018;6:2050312118792426. doi:10.1177/2050312118792426
17	Gallagher K, Nutting PA, Nease DE, Jr., et al. It takes two: using coleaders to champion improvements in small primary care practices. Journal of the American Board of Family Medicine : JABFM. Sep-Oct 2010;23(5):632-9. doi:10.3122/jabfm.2010.05.090198
18	Hargraves D, White C, Frederick R, et al. Implementing SBIRT (Screening, Brief Intervention and Referral to Treatment) in primary care: lessons learned from a multi-practice evaluation portfolio. Review. Public Health Rev. 2017;38(1):31. doi:10.1186/s40985-017-0077-0
19	Hendy J, Barlow J. The role of the organizational champion in achieving health system change. Social science & medicine (1982). Feb 2012;74(3):348-355. doi:10.1016/j.socscimed.2011.02.009
20	Hohmeier KC, McKeirnan K, Akers J, et al. Implementing community pharmacy-based influenza point-of-care test-and-treat under collaborative practice agreement. Implement Sci Commun. Jul 16 2022;3(1):77. doi:10.1186/s43058-022-00324-z
21	Hut-Mossel L, Ahaus K, Welker G, Gans R. Which Attributes of Credibility Matter for Quality Improvement Projects in Hospital Care-A Multiple Case Study among Hospitalists in Training. Int J Environ Res Public Health. Dec 6 2022;19(23)doi:10.3390/ijerph192316335
22	Hyzak KA, Bunger AC, Bogner JA, Davis AK. Identifying Barriers and Implementation Strategies to Inform TBI Screening Adoption in Behavioral Healthcare Settings. J Head Trauma Rehabil. Nov-Dec 01 2024;39(6):458-471. doi:10.1097/htr.0000000000001004
23	Johnson EE, Sterba KR, Goodwin AJ, et al. Implementation of an academic-to-community hospital intensive care unit quality improvement program: Qualitative analysis of multilevel facilitators and barriers. Article. Annals of the American Thoracic Society. 2019;16(7):877-885. doi:10.1513/AnnalsATS.201810-735OC
24	Kitson A, Silverston H, Wiechula R, Zeitz K, Marcoionni D, Page T. Clinical nursing leaders', team members' and service managers' experiences of implementing evidence at a local level. Journal of nursing management. May 2011;19(4):542-55. doi:10.1111/j.1365-2834.2011.01258.x
25	Laur C, Bell J, Valaitis R, Ray S, Keller H. The Sustain and Spread Framework: strategies for sustaining and spreading nutrition care improvements in acute care based on thematic analysis from the More-2-Eat study. Article. BMC health services research. 2018;18(1):930. doi:10.1186/s12913-018-3748-8
26	Le Roux SR, Jassat W, Dickson L, et al. The role of emergent champions in policy implementation for decentralised drug-resistant tuberculosis care in South Africa. Article. BMJ Glob Health. Dec 2022;7(12)doi:10.1136/bmjgh-2022-008907
27	Linke CA, Chapman LB, Berger LJ, Kelly TL, Korpela CA, Petty MG. Early Mobilization in the ICU: A Collaborative, Integrated Approach. Crit Care Explor. Apr 2020;2(4):e0090. doi:10.1097/CCE.0000000000000090
28	Lipshutz AK, Fee C, Schell H, et al. Strategies for success: A PDSA analysis of three QI initiatives in critical care. Article. Jt Comm J Qual Patient Saf. Aug 2008;34(8):435-44. doi:10.1016/s1553-7250(08)34054-9
29	Mayer CM, Cluff L, Lin WT, et al. Evaluating efforts to optimize TeamSTEPPS implementation in surgical and pediatric intensive care units. Article. Jt Comm J Qual Patient Saf. Aug 2011;37(8):365-74. doi:10.1016/s1553-7250(11)37047-x
30	Maynard GA, Budnitz TL, Nickel WK, et al. Mentored implementation: building leaders and achieving results through a collaborative improvement model. Innovation in patient safety and quality at the national level. Article. Joint Commission journal on quality and patient safety / Joint Commission Resources. 2012;38(7):301-310.
31	Mello MM, Roche S, Greenberg Y, Folcarelli PH, Van Niel MB, Kachalia A. Ensuring successful implementation of communication-and-resolution programmes. BMJ Qual Saf. Nov 2020;29(11):895-904. doi:10.1136/bmjqs-2019-010296
32	Nowicki M, Berg BW, Okada Y, et al. A Patient Safety Champion Program for Interprofessional Health Care Educators: Implementation and Outcomes. J Contin Educ Health Prof. Jul 1 2022;42(3):211-218. doi:10.1097/CEH.0000000000000438
33	Olson CA, Tooman TR, Alvarado CJ. Knowledge systems, health care teams, and clinical practice: a study of successful change. Article. Adv Health Sci Educ Theory Pract. Oct 2010;15(4):491-516. doi:10.1007/s10459-009-9214-y
34	Rattray NA, Damush TM, Miech EJ, et al. Empowering Implementation Teams with a Learning Health System Approach: Leveraging Data to Improve Quality of Care for Transient Ischemic Attack. J Gen Intern Med. Nov 2020;35(Suppl 2):823-831. doi:10.1007/s11606-020-06160-y
35	Reuben DB, Evertson LC, Jackson-Stoeckle R, et al. Dissemination of a successful dementia care program: Lessons to facilitate spread of innovations. Journal of the American Geriatrics Society. Sep 2022;70(9):2686-2694. doi:10.1111/jgs.17900
36	Riley M, Patterson V, Lane JC, Won KM, Ranalli L. The Adolescent Champion Model: Primary Care Becomes Adolescent-Centered via Targeted Quality Improvement. Article. J Pediatr. Feb 2018;193:229-236 e1. doi:10.1016/j.jpeds.2017.09.084
37	Shortell SM, Marsteller JA, Lin M, et al. The role of perceived team effectiveness in improving chronic illness care. Article. Med Care. Nov 2004;42(11):1040-8. doi:10.1097/00005650-200411000-00002
38	van de Baan FC, Lambregts S, Bergman E, Most J, Westra D. Involving Health Professionals in the Development of Quality and Safety Dashboards: Qualitative Study. J Med Internet Res. Jun 12 2023;25:e42649. doi:10.2196/42649
39	Vedel I, Le Berre M, Sourial N, Arsenault-Lapierre G, Bergman H, Lapointe L. Shedding light on conditions for the successful passive dissemination of recommendations in primary care: a mixed methods study. Article. Implement Sci. Oct 16 2018;13(1):129. doi:10.1186/s13012-018-0822-x
40	Whitebird RR, Solberg LI, Jaeckels NA, et al. Effective implementation of collaborative care for depression: What is needed? Article. American Journal of Managed Care. 2014;20(9)
41	Yun L, Bilyk C, Bresson V, Brockmann J, Gordey L. Nurse champions as leaders for the implementation of CoACT Collaborative Care. Article. Healthc Manage Forum. May 2022;35(3):168-173. doi:10.1177/08404704221081993

## Sheet: Data_Extraction
Data extraction Sheet
Ref_Nr	First_Authors	Year	Country	Language	Study_Aims	Study_Design	Study_Institution	Study_Speciality	Study_Method	Study_Participants	Implementation_Framework	Implementation_Topic	Implementer	Implementation_Duration	Collaboration_indicator	Champions_focus	Champions_profession	Champions_position	Champions_leadership	Champions_role	Champions_Training	Champions_Recruitement	Championning process
1	Abou Malham	2020	Canada	Eng	Post-implementation; Lessons learned	Qualitative	Medical Center	Primary care	Interview	nurses	na	Organizational process	intra	> 12 months	Formalization, Internalization	yes	Nurse	Staff	Collaborative	na	na	Identification, Selection	na
2	Adler-Milstein	2023	USA	Eng	Post-implementation	Qualitative	Medical Center	Geriatry	Interview	interprofessional	CFIR	Evidence and quality	intra	na	Formalization, Governance	no	Physician, Nurse, Pharmacist, Therapist, Social worker	Manager, Staff	Transformational	na	formal training	Identification	na
3	Antinaho	2017	Finland	Eng	Implementation process	Mixed	Hospital	Psychiatry	Observation, Documentation	nurses	PDSA	Organizational process	intra, extra	24 months	Formalization	no	Nurse	Staff	Collaborative	Facilitator	na	Volunteer	role modelling
4	Barnett	2011	UK	Eng	Lessons learned	Qualitative	Medical Center, Hospital	na	Interview	na	na	Process technology	intra	na	Formalization, Internalization, Shared goals and vision	no	na	Manager	Collaborative	Initiator	na	Identification	na
5	Basinska	2021	Switzerland	Eng	Pre-implementation	Mixed	Medical Center	Geriatry	Interview, Critical review, Survey	na	na	Organizational process	intra	na	Formalization, Governance	no	Nurse	Staff, Manager	Supportive	Initiator	na	Identification	na
6	Benn	2012	UK	Eng	Post-implementation; Lessons learned	Quantitative	Hospital	na	Survey	na	na	Evidence and quality	extra	12 months	Internalization, Shared goals and vision	no	na	na	Transformational	na	na	na	na
7	Berger	2020	USA	Eng	Implementation process; Post-implementation	Quantitative	Hospital	Surgery	Survey	na	na	Competence development	extra	10 months	Shared goals and vision	no	Physician, Admin	Manager	Adaptative	na	mentoring	Selection	na
8	Bird	2021	Canada	Eng	Implementation process	Qualitative	Community	Primary care	Interview	na	na	Proactive patient work	extra	na	Governance, Shared goals and vision	no	Researcher	Facilitator	Collaborative	na	mentoring	Selection	na
9	Bonawitz	2020	USA	Eng	Lessons learned	Qualitative	Hospital	Pediatry	Survey	interprofessional	CFIR	Evidence and quality	intra	12 months	Governance	yes	Physician, Nurse, Admin	Staff, Manager	Supportive	Initiator	mentoring	na	na
10	Borlaug	2018	USA	Eng	Implementation process; Post-implementation	Mixed	Hospital	Surgery	Observation	na	na	Evidence and quality	intra	24 months	Formalization, Governance, Internalization	yes	Physician	Manager	Directive	na	mentoring	na	na
11	Cherney	2020	USA	Eng	Implementation process; Post-implementation	Mixed	Hospital	Surgery	Documentation, Clinical data	nurses	na	Evidence and quality	intra	12 months	Formalization, Internalization	no	Nurse	Staff, Manager	Supportive	Facilitator	na	Identification	gradual onboarding
12	Damschroder	2009	USA	Eng	Lessons learned	Qualitative	Hospital	na	Interview	na	na	Evidence and quality	intra	na	Formalization, Internalization, Shared goals and vision	yes	na	na	Supportive	Coordinator	na	Identification, Selection	na
13	Doherty	2021	USA	Eng	Implementation process; Post-implementation	Mixed	Hospital	na	Survey, Interview	na	na	Organizational process	intra and extra	12 months	Governance, Internalization	yes	na	Staff, Manager	Collaborative	Facilitator	formal training	Volunteer, Identification, Selection	counselling
14	Engel	2021	The Netherlands	Eng	Lessons learned	Qualitative	Hospital, Medical Center	Palliative care	Interview	nurses	na	Organizational process	na	na	Governance	yes	Nurse	Staff	Supportive	Coordinator	formal training	na	na
15	Feldman	2014	USA	Eng	Implementation process; Lessons learned	Qualitative	Hospital	na	Observation, Interview, Documentation	na	na	Process technology	extra	11 months	Formalization, Shared goals and vision	no	na	na	na	na	na	na	na
16	Flanagan	2018	USA	Eng	Lessons learned	Qualitative	Hospital	Acute care	Interview	interprofessional	na	Organizational process	intra	na	Formalization, Internalization	yes	Physician, Nurse	Manager, Staff	Collaborative	Facilitator	na	Identification	gradual onboarding
17	Gallagher	2010	USA	Eng	Lessons learned	Qualitative	Medical Center	Primary care	Observation, Interview, Documentation	interprofessional	na	Organizational process	intra	26 months	Governance	yes	Physician, Nurse	Manager, Staff	Mixed	na	formal training	Identification	gradual onboarding
18	Hargraves	2017	USA	Eng	Lessons learned	Mixed	Medical Center	Primary care	Interview, Clinical data	na	na	Evidence and quality	intra	24 months	Internalization	yes	na	na	Adaptative	na	na	Volunteer, Selection	training
19	Hendy	2012	UK	Eng	Lessons learned	Qualitative	Community	Primary care	Interview, Observation	interprofessional	na	Organizational process	intra and extra	36 months	Internalization	yes	Social worker, Researcher	Staff, Manager, Facilitator	Transformational	Initiator	QI program	Identification	na
20	Hohmeier	2022	USA	Eng	Implementation process; Lessons learned	Qualitative	Medical Center	Pharmacy	Interview	pharmacists	CFIR	Process technology	intra	na	Internalization, Shared goals and vision	yes	Pharmacist	Staff, Manager, Facilitator	Supportive	Coordinator	mentoring	Selection	na
21	Hut-Mossel	2022	The Netherlands	Eng	Pre-implementation	Qualitative	Hospital	na	Interview	interprofessional	na	Organizational process	extra	16 months	Governance, Internalization	yes	Physician, Admin	Staff, Manager, Facilitator	na	na	QI program	Selection	na
22	Hyzak	2024	Canada	Eng	Lessons learned	Qualitative	Hospital, Community, Medical centre	Primary care	Interview	interprofessional	CFIR	Evidence and quality	extra	na	Formalization, Governance, Internalization	no	Nuse, Social workers, Admin	Staff, Manager, Facilitator	Mixed	na	na	Selection	na
23	Johnson	2019	USA	Eng	Pre-implementation; Implementation Process	Qualitative	Hospital	Acute care	Interview	interprofessional	EPIS	Evidence and quality	intra	36 months	Formalization, Governance	yes	Physician, Nurse, Admin	Staff, Manager, Facilitator	Supportive	Coordinator	QI program	Volunteer	na
24	Kitson	2011	Australia	Eng	Lessons learned	Mixed	Hospital	na	Interview, Survey	nurses	na	Competence development	intra	18 months	Formalization, Internalization	yes	Nurse, Physician	Staff, Manager, Facilitator	Collaborative	na	na	Volunteer	na
25	Laur	2018	Canada	Eng	Post-implementation; Lessons learned	Qualitative	Hospital	na	Interview	interprofessional	CFIR	Evidence and quality	Intra	12 months	Formalization, Governance	no	na	Staff, Manager, Facilitator	Supportive	na	mentoring	na	na
26	Le Roux	2022	South Africa	Eng	Pre-implementation	Qualitative	Medical Center	na	Interview	interprofessional	na	Organizational process	intra	36 months	Governance, Shared goals and vision	yes	na	Manager	Supportive	Initiator	mentoring	Identification	role modelling
27	Linke	2020	USA	Eng	Post-implementation	Mixed	Hospital	Acute care	Survey, Clinical data	na	Iowa Model of Evidence-Based Practice	Evidence and quality	intra	30 months	Formalization, Governance	no	na	na	Collaborative	na	formal training	Volunteer	counselling
28	Lipshutz	2008	USA	Eng	Lessons learned	Qualitative	Hospital	Acute care	Critical review	na	PDSA	Process technology	intra	42 months	Internalization	no	na	na	Directive	na	na	Identification	na
29	Mayer	2011	USA	Eng	Implementation process; Post-implementation	Mixed	Hospital	Acute care, Pediatry	Interview, Clinical data	interprofessional	na	Evidence and quality	intra	24 months	Governance	yes	Physician, Nurse, Therapist	Staff, Manager, Facilitator	Directive	na	formal training	na	training
30	Maynard	2012	USA	Eng	Implementation process; Post-implementation	Mixed	Hospital, Community	Geriatry	Interview, Clinical data	na	Mentored implementation model	Evidence and quality	extra	na	Formalization, Governance	no	na	Manager	Transformational	na	train the trainer	Selection	counselling
31	Mello	2020	USA	Eng	Lessons learned	Qualitative	Hospital	na	Interview	interprofessional	na	Evidence and quality	intra	24 months	Formalization, Internalization	no	Physician, Nurse, Admin	Manager	Transformational	Coordinator	na	Identification	na
32	Nowicki	2022	Japan	Eng	Implementation process; Post-implementation	Mixed	Hospital	na	Clinical data, Interview	interprofessional	na	Evidence and quality	intra	6 months	Shared goals and vision	no	Physician, Nurse, Pharmacist	Staff, Manager, Facilitator	Collaborative	Facilitator	train the trainer	Volunteer	training
33	Olson	2010	USA	Eng	Implementation process	Qualitative	Hospital	na	Observation, Interview, Documentation	interprofessional	na	Evidence and quality	intra	> 12 months	Governance	no	Physician, Nurse, Pharmacist	Staff, Manager, Facilitator	Adaptative	na	na	Identification	training
34	Rattray	2020	USA	Eng	Lessons learned	Qualitative	Medical Center	Primary care	Interview, Observation	interprofessional	CFIR	Process technology	intra and extra	24 months	Formalization, Internalization	yes	Physician, Nurse, Pharmacist	Facilitator	Supportive	Coordinator	formal training	Selection	counselling
35	Reuben	2022	USA	Eng	Implementation process; Lessons learned	Qualitative	Hospital, Medical Center, Community	Geriatry	Interview	na	na	Evidence and quality	extra	36 months	Formalization, Governance	no	Physician, Nurse	Staff, Manager, Facilitator	Transformational	Initiator	formal training	Identification	training
36	Riley	2018	USA	Eng	Post-implementation	Mixed	Medical Center	Primary care, Pediatry	Survey, Critical review	patients	PDSA	Evidence and quality	intra	24 months	Governance	no	Physician, Nurse, Social worker, Admin	na	Mixed	Initiator	formal training	Identification	training
37	Shortell	2004	USA	Eng	Post-implementation	Quantitative	Hospital, Medical Center	na	Survey	interprofessional	PDSA	Organizational process	na	na	Formalization, Governance, Internalization	no	Physician	na	Mixed	na	na	Volunteer	na
38	van de Baan	2023	The Netherlands	Eng	Pre-implementation; Implementation Process	Qualitative	Hospital	Geriatry, Surgery	Interview, Documentation	interprofessional	na	Process technology	intra	3-4 months	Governance	yes	Physician, Nurse, Admin	Staff	Collaborative	na	na	Volunteer	training
39	Vedel	2018	Canada	Eng	Post-implementation	Mixed	Medical Center	Primary care	Interview, Critical review	interprofessional	na	Evidence and quality	intra	12 months	Internalization, Shared goals and vision	no	Physician, Nurse, Admin	Staff, Manager, Facilitator	Supportive	na	na	Volunteer	na
40	Whitebird	2014	USA	Eng	Post-implementation; Lessons learned	Mixed	Hospital, Medical Center	Primary care, Psychiatry	Observation, Clinical data	interprofessional	na	Evidence and quality	intra	36 months	Formalization, Internalization	no	Nurse, Social worker, Therapist	Staff, Manager, Facilitator	Transformational	Coordinator	formal training	na	na
41	Yun	2022	Canada	Eng	Lessons learned	Qualitative	Hospital, Medical Center	Surgery	Critical review	Nurse	na	Evidence and quality	intra	na	Governance, Shared goals and vision	yes	Nurse	Manager	Supportive	Facilitator	formal training	Volunteer, Selection	na
